# Supplementary material for: Acinetobacter baumannii Bloodstream Infections: A Nationwide Study in Israel
Source: Microorganisms. 2023 Aug 29;11(9):2178. doi: 10.3390/microorganisms11092178 (PMC10534809; doi:10.3390/microorganisms11092178)
Supplement: Supplementary file 1 [file microorganisms-11-02178-s001.zip]

Archive with 1 entries (1 files):
- microorganisms-2530552-supplementary.pdf
